# Supplementary material for: Anemoside B4 targets RAGE to attenuate ferroptosis in sepsis-induced acute lung injury
Source: Front Pharmacol. 2025 Jul 31;16:1590797. doi: 10.3389/fphar.2025.1590797 (PMC12350364; doi:10.3389/fphar.2025.1590797)
Supplement: Supplementary file 1 [file Table2.xlsx]

## Sheet: Sheet1
VIP
CXCL2
PPARG
ICAM1
TGFB1
APOA1
TFF2
FAS
TFF1
FASLG
SFTPD
IL17A
ASCL1
MYLK
NFE2L2
TNFAIP6
TXN
EPHX1
EDN1
IL1RL1
CAT
ACVR1
IL1B
PLAU
BAX
BCL2
CCL2
C3
FADD
PTGS2
MFN1
IL13
PLA2G2A
AKAP12
PECAM1
PAWR
CCL4
CXCL6
CAV1
TNF
TLR4
SCGB1A1
TIMP2
THBD
VEGFA
MFN2
XDH
CASP3
CASP8
SLPI
P2RY12
NOD2
PAK1
SERPINE1
FCGR1A
FCGR2A
FCGR2B
FGA
FLT1
GJA1
GOT1
GSR
F3
F2
PROCR
ADRA2A
CYP1A1
NQO1
AGER
ELANE
EPHX2
ALB
HMGB1
HMOX1
OPA1
NOS2
MIR330
MMP9
MMP7
MMP2
MIR96
KDR
ITGB2
AQP5
IFNG
IL1RN
IL2
IL4
IL6
IL10
IL18
ADAR
MST1R
SDC1
ITGB6
ITGAV
CXCR2
MYD88
CCR1
AGTR1
CXCL1
TLR2
ANGPT2
SFTPA2
MUC5B
BCL2A1
IL4R
TMEM219
SLC44A2
ACE2
IL13RA2
AI1H
VNRA
IL8RB
MYD88D
CMKBR1
AGTR1A
GRO1
TIL4
IL17
ANG2
SPA2
IL4RA
IGFBP3R
CTL2
DPD1
ACEH
IL8R2
IMD68
CKR1
AT2R1
MGSA
CTLA8
LMPHM10
COLEC5
CED
WHIMS2
HM145
ILD2
IBDIMDE
ASS1
F8
SAA3P
SAAL1
SAA4
ORM2
ORM1
REG3G
CD163
MRGPRX1
CRP
STAT3
SERPINA3
ITIH4
REG3A
APCS
IL22
APOL2
A2M
SIGIRR
SERPINF2
IL6R
SAA1
LBP
MBL2
CEBPA
CEBPB
SERPINA1
INS
TSC2
STAT5B
AHSG
TF
TFRC
FN1
TNFRSF1A
IFNB1
GPRC6A
NO-GeName
CFTR
NLRP3
MT1
MT2
SIRT2
IL4I1
MIR483
PRDM1
NEAT1
USP18
MIR99B
SMAD7
SKIL
CXCL8
PGR-AS1
MPO
SFTPC
SFTPB
FGF7
LINC01672
CERNA3
SOD2-OT1
ENSG00000275307
ENSG00000276965
HGF
LINC02605
F5
TMX2-CTNND1
ANGPT1
SNHG14
CASC2
CSF3
ACE
H19
HIF1A
PWAR1
MEG3
MIR493HG
ENSG00000276919
SELP
TIMP1
ELN
NAMPT
MIR21
SFTPA1
MIF
MIR146A
SMAD5-AS1
MIR223
ITGAM
NPPB
IL1R1
TERC
IL33
MT-RNR1
NFKB1
SIRT1
CASC9
S100A12
TERT
DSP
ABCA3
PARN
ATP11A
DPP9
RTEL1
FAM13A
STN1
RTEL1-TNFRSF6B
LOC110806263
LOC110806306
TGFBR2
MMP8
MMP3
MIR150
PTX3
XIST
ENSG00000277577
RHOA
TRAF6
CCL3
MIR140
SOCS1
ALOX5
SOD3
SRC
MTOR
MIR138-1
CXCL9
NOS1
GAS5
CR1
MIR17
MIR574
BDNF-AS
CLDN4
MAPK14
MIR193A
NOS3
MIR125A
AKT1
MIR30B
ADORA2A
CD274
SOD1
MIR216A
OIP5-AS1
PLA2G6
VASP
MIR451A
GSN
IL1A
CXCR3
MIR34C
MIR126
MIR7-3HG
MIR146B
MIR155
MIR377
MIR494
FGF2
CCL5
MAP3K5
CCN2
CCL11
MMP12
CHI3L1
MIR486-1
HBG2
IL1RAPL2
MTHFR
NTN1
PLCE1
TRAF2
TRADD
TIRAP
MIR762
SERPINC1
GZMB
TLR3
LAMC2
CCR2
MIR342
RAB4B-EGLN2
CD177
PI3
KCNQ1OT1
LINC00504
TTTY10
LINC02882
ARF4-AS1
LINC01258
LINC01725
LINC02955
LINC02895
ENSG00000230490
ENSG00000245768
ENSG00000250519
ENSG00000258081
ENSG00000235450
ENSG00000251216
LOC101927560
ENSG00000253288
lnc-IQCM-2
lnc-HMGXB4-8
MK280073-022
MK280073-023
MK280073-058
MK280073-120
MK280073-197
MK280073-202
MK280073-346
MK280073-501
MK280073-521
MK280073-008
MK280073-013
MK280073-020
MK280073-025
MK280073-049
MK280073-052
MK280073-055
MK280073-059
MK280073-060
MK280073-063
MK280073-083
MK280073-093
MK280073-121
MK280073-164
MK280073-175
MK280073-199
MK280073-203
MK280073-206
MK280073-216
MK280073-273
MK280073-296
MK280073-300
MK280073-334
MK280073-351
MK280073-353
MK280073-460
MK280073-461
MK280073-475
MK280073-493
MK280073-510
MK280073-513
MK280073-522
MK280073-524
MK280073-527
MK280073-571
MK280073-621
MK280073-623
MK280073-001
MK280073-007
MK280073-018
MK280073-027
MK280073-028
MK280073-030
MK280073-037
MK280073-040
MK280073-044
MK280073-046
MK280073-047
MK280073-051
MK280073-053
MK280073-056
MK280073-057
MK280073-071
MK280073-072
MK280073-073
MK280073-075
MK280073-079
MK280073-081
MK280073-082
MK280073-089
MK280073-090
MK280073-091
MK280073-092
MK280073-103
MK280073-106
MK280073-115
MK280073-116
MK280073-117
MK280073-119
MK280073-123
MK280073-125
MK280073-140
MK280073-149
MK280073-150
MK280073-153
MK280073-154
MK280073-168
MK280073-174
MK280073-176
MK280073-179
MK280073-180
MK280073-182
MK280073-183
MK280073-185
MK280073-190
MK280073-194
MK280073-205
MK280073-207
MK280073-208
MK280073-221
MK280073-233
MK280073-243
MK280073-247
MK280073-258
MK280073-280
MK280073-283
MK280073-295
MK280073-301
MK280073-302
MK280073-313
MK280073-345
MK280073-349
MK280073-352
MK280073-354
MK280073-355
MK280073-357
MK280073-359
MK280073-364
MK280073-384
MK280073-389
MK280073-396
MK280073-397
MK280073-414
MK280073-434
MK280073-445
MK280073-453
MK280073-455
MK280073-456
MK280073-464
MK280073-465
MK280073-466
MK280073-467
MK280073-468
MK280073-470
MK280073-473
MK280073-476
MK280073-486
MK280073-487
MK280073-490
MK280073-495
MK280073-496
MK280073-499
MK280073-500
MK280073-512
MK280073-515
MK280073-516
MK280073-519
MK280073-523
MK280073-525
MK280073-530
MK280073-531
MK280073-532
MK280073-533
MK280073-538
MK280073-540
MK280073-543
MK280073-544
MK280073-551
MK280073-554
MK280073-556
MK280073-557
MK280073-558
MK280073-559
MK280073-561
MK280073-564
MK280073-574
MK280073-578
MK280073-585
MK280073-586
MK280073-590
MK280073-592
MK280073-593
MK280073-596
MK280073-597
MK280073-609
MK280073-618
MK280073-655
MK280073-659
MK280073-688
MK280073-689
lnc-LRP5L-15
MK280073-002
MK280073-003
MK280073-004
MK280073-005
MK280073-006
MK280073-009
MK280073-010
MK280073-011
MK280073-012
MK280073-014
MK280073-015
MK280073-016
MK280073-017
MK280073-019
MK280073-021
MK280073-024
MK280073-026
MK280073-029
MK280073-031
MK280073-032
MK280073-033
MK280073-034
MK280073-035
MK280073-036
MK280073-038
MK280073-039
MK280073-041
MK280073-042
MK280073-043
MK280073-045
MK280073-048
MK280073-050
MK280073-054
MK280073-061
MK280073-062
MK280073-064
MK280073-065
MK280073-066
MK280073-068
MK280073-069
MK280073-070
MK280073-074
MK280073-076
MK280073-077
MK280073-078
MK280073-080
MK280073-084
MK280073-085
MK280073-086
MK280073-087
MK280073-088
MK280073-094
MK280073-095
MK280073-096
MK280073-097
MK280073-098
MK280073-101
MK280073-102
MK280073-104
MK280073-105
MK280073-107
MK280073-108
MK280073-109
MK280073-110
MK280073-111
MK280073-112
MK280073-113
MK280073-114
MK280073-118
MK280073-122
MK280073-124
MK280073-126
MK280073-127
MK280073-128
MK280073-131
MK280073-132
MK280073-133
MK280073-134
MK280073-135
MK280073-136
MK280073-137
MK280073-138
MK280073-139
MK280073-141
MK280073-142
MK280073-143
MK280073-144
MK280073-145
MK280073-146
MK280073-147
MK280073-148
MK280073-151
MK280073-152
MK280073-155
MK280073-156
MK280073-157
MK280073-158
MK280073-159
MK280073-160
MK280073-161
MK280073-162
MK280073-163
MK280073-165
MK280073-169
MK280073-170
MK280073-171
MK280073-172
MK280073-173
MK280073-177
MK280073-178
MK280073-181
MK280073-184
MK280073-186
MK280073-187
MK280073-188
MK280073-189
MK280073-191
MK280073-192
MK280073-193
MK280073-195
MK280073-196
MK280073-198
MK280073-200
MK280073-201
MK280073-204
MK280073-209
MK280073-210
MK280073-211
MK280073-212
MK280073-213
MK280073-214
MK280073-215
MK280073-217
MK280073-218
MK280073-219
MK280073-220
MK280073-222
MK280073-224
MK280073-225
MK280073-226
MK280073-227
MK280073-228
MK280073-229
MK280073-230
MK280073-231
MK280073-232
MK280073-234
MK280073-235
MK280073-236
MK280073-237
MK280073-238
MK280073-239
MK280073-240
MK280073-241
MK280073-242
MK280073-244
MK280073-245
MK280073-246
MK280073-248
MK280073-249
MK280073-250
MK280073-251
MK280073-252
MK280073-253
MK280073-255
MK280073-257
MK280073-259
MK280073-260
MK280073-261
MK280073-262
MK280073-264
MK280073-265
MK280073-266
MK280073-267
MK280073-268
MK280073-269
MK280073-270
MK280073-271
MK280073-272
MK280073-274
MK280073-275
MK280073-276
MK280073-277
MK280073-278
MK280073-279
MK280073-281
MK280073-282
MK280073-284
MK280073-285
MK280073-286
MK280073-287
MK280073-288
MK280073-289
MK280073-290
MK280073-291
MK280073-292
MK280073-293
MK280073-294
MK280073-297
MK280073-298
MK280073-299
MK280073-303
MK280073-304
MK280073-305
MK280073-306
MK280073-307
MK280073-308
MK280073-309
MK280073-310
MK280073-311
MK280073-312
MK280073-314
MK280073-315
MK280073-316
MK280073-317
MK280073-318
MK280073-319
MK280073-320
MK280073-321
MK280073-322
MK280073-323
MK280073-324
MK280073-325
MK280073-326
MK280073-328
MK280073-329
MK280073-330
MK280073-331
MK280073-332
MK280073-333
MK280073-335
MK280073-336
MK280073-337
MK280073-338
MK280073-339
MK280073-340
MK280073-341
MK280073-342
MK280073-343
MK280073-344
MK280073-347
MK280073-348
MK280073-350
MK280073-356
MK280073-358
MK280073-360
MK280073-361
MK280073-362
MK280073-363
MK280073-365
MK280073-366
MK280073-367
MK280073-368
MK280073-369
MK280073-370
MK280073-371
MK280073-372
MK280073-373
MK280073-374
MK280073-375
MK280073-376
MK280073-377
MK280073-378
MK280073-379
MK280073-380
MK280073-381
MK280073-382
MK280073-383
MK280073-385
MK280073-386
MK280073-387
MK280073-388
MK280073-390
MK280073-391
MK280073-395
MK280073-398
MK280073-399
MK280073-402
MK280073-403
MK280073-404
MK280073-405
MK280073-406
MK280073-407
MK280073-409
MK280073-410
MK280073-411
MK280073-412
MK280073-413
MK280073-415
MK280073-416
MK280073-417
MK280073-418
MK280073-419
MK280073-420
MK280073-427
MK280073-428
MK280073-430
MK280073-431
MK280073-432
MK280073-433
MK280073-435
MK280073-436
MK280073-437
MK280073-438
MK280073-439
MK280073-440
MK280073-441
MK280073-442
MK280073-443
MK280073-444
MK280073-446
MK280073-447
MK280073-448
MK280073-449
MK280073-450
MK280073-451
MK280073-452
MK280073-454
MK280073-457
MK280073-458
MK280073-459
MK280073-462
MK280073-463
MK280073-469
MK280073-471
MK280073-472
MK280073-474
MK280073-477
MK280073-478
MK280073-479
MK280073-480
MK280073-481
MK280073-482
MK280073-483
MK280073-484
MK280073-485
MK280073-488
MK280073-491
MK280073-492
MK280073-494
MK280073-497
MK280073-498
MK280073-502
MK280073-503
MK280073-504
MK280073-505
MK280073-506
MK280073-507
MK280073-508
MK280073-509
MK280073-511
MK280073-514
MK280073-517
MK280073-518
MK280073-526
MK280073-528
MK280073-529
MK280073-534
MK280073-535
MK280073-536
MK280073-537
MK280073-541
MK280073-542
MK280073-545
MK280073-546
MK280073-547
MK280073-548
MK280073-549
MK280073-550
MK280073-552
MK280073-553
MK280073-555
MK280073-560
MK280073-562
MK280073-563
MK280073-565
MK280073-566
MK280073-567
MK280073-568
MK280073-569
MK280073-570
MK280073-572
MK280073-573
MK280073-575
MK280073-577
MK280073-579
MK280073-580
MK280073-581
MK280073-582
MK280073-583
MK280073-584
MK280073-588
MK280073-589
MK280073-591
MK280073-594
MK280073-595
MK280073-598
MK280073-606
MK280073-615
MK280073-624
MK280073-625
MK280073-629
MK280073-654
MK280073-656
MK280073-670
MK280073-674
MK280073-676
MK280073-678
MK280073-683
MK280073-686
MK280073-691
MK280073-067
MK280073-099
MK280073-100
MK280073-129
MK280073-130
MK280073-166
MK280073-167
MK280073-223
MK280073-254
MK280073-256
MK280073-263
MK280073-327
MK280073-392
MK280073-393
MK280073-394
MK280073-400
MK280073-401
MK280073-408
MK280073-421
MK280073-422
MK280073-423
MK280073-424
MK280073-425
MK280073-426
MK280073-429
MK280073-489
MK280073-520
MK280073-539
MK280073-576
MK280073-587
MK280073-599
MK280073-600
MK280073-601
MK280073-602
MK280073-603
MK280073-604
MK280073-605
MK280073-607
MK280073-608
MK280073-610
MK280073-611
MK280073-612
MK280073-613
MK280073-614
MK280073-616
MK280073-617
MK280073-619
MK280073-620
MK280073-622
MK280073-626
MK280073-627
MK280073-628
MK280073-630
MK280073-631
MK280073-632
MK280073-633
MK280073-634
MK280073-635
MK280073-636
MK280073-637
MK280073-638
MK280073-639
MK280073-640
MK280073-641
MK280073-642
MK280073-643
MK280073-644
MK280073-645
MK280073-646
MK280073-647
MK280073-648
MK280073-649
MK280073-650
MK280073-651
MK280073-652
MK280073-653
MK280073-657
MK280073-658
MK280073-660
MK280073-661
MK280073-662
MK280073-663
MK280073-664
MK280073-665
MK280073-666
MK280073-667
MK280073-668
MK280073-669
MK280073-671
MK280073-672
MK280073-673
MK280073-675
MK280073-677
MK280073-679
MK280073-680
MK280073-681
MK280073-682
MK280073-684
MK280073-685
MK280073-687
MK280073-690
MK280073-692
MK280073-693
MK280073-694
MK280073-695
MK280073-696
MK280073-697
MK280073-698
MK280073-699
MK280073-700
MK280073-701
MK280073-702
MK280073-703
MK280073-704
MK280073-705
MK280073-706
MK280073-707
MK280073-708
MK280073-709
MK280073-710
MK280073-711
MK280073-712
MK280073-713
MK280073-714
MK280073-715
MK280073-716
MK280073-717
MK280073-718
MK280073-719
MK280073-720
MK280073-721
MK280073-722
TRPV4
LINC01554
AQP1
IL2RB
CTNNB1
CTTN
HSPD1
CD40LG
S1PR3
SNHG16
VCAM1
SPP1
PLA2G7
KL
ACKR1
DEFB4A
PVT1
NFKBIA
RAC1
MMP1
CCR6
ABL1
GRK2
ROCK2
LTB4R2
MAPK1
PIK3CG
CYCS
CLDN5
MIRLET7C
CXCR1
CCL17
AIFM1
CDKN1A
TNC
MYCN
TGFBR3
CACNB4
FANCL
GZMA
RETN
COP1
ARHGAP15
CACYBP
CEBPG
CCDC148
LINC00472
VTRNA1-1
ADORA2B
CDH1
MUC1
MIR338
CTSG
ITGB4
NR3C1
FPR1
MAP4K2
ADIPOQ
RAP1A
LIF
MAP1LC3B
MIR211
ENSG00000269966
PARP1
ERBB2
IKBKB
MAP2K2
HSF1
PDCD1
BECN1
SRPK1
DOCK2
ATG16L1
CDC42BPA
HSPA4
MFGE8
SERPINB1
SOX18
GPR132
CCL8
RAB26
FNDC5
MIR145
MIR130A
MIR23A
MIR98
MIR147B
MIR410
MIR802
MIR188
PWAR4
AZU1
SELL
TP53
CXCL10
KRT19
MT-ND1
MAP2K1
EZH2
MAP3K7
GSK3B
PIM1
PRKN
TAB2
ADAM9
MAPK9
NRG1
USP9X
CTLA4
FOXP3
GRN
PARK7
SCARB1
TNFAIP3
TRPV1
FCGR3A
GLP1R
GRM5
IRAK3
PRDX6
PRKAA1
SCARB2
CNR2
FBXW7
IL12B
IL3
KLF5
PTGDS
USP5
CSF1
RHOB
AGO2
ATG7
CRBN
GADD45A
GAS6
MMP11
NFIX
CUL5
HNRNPD
IL15
PDK4
PICK1
PYCARD
SOX6
SRSF1
DDAH2
MAP4
NUCB2
VEGFD
CLEC4A
CXCR6
DIO2
GABPA
MANF
MAS1
NEDD8
TRIM8
CXCL16
IL32
SESN2
HECTD1
IL27
LILRB4
PPFIA1
TNFAIP8L3
SERP1
JPX
LINC01587
MIR152
MIR210
MIR22
MIR27B
PRECSIT
LINC-PINT
MIR221
MIR324
SNHG1
ZEB2-AS1
HOTAIRM1
MIR138-2
MIR215
MIR217
MIR23B
MIR25
MIR331
MIR484
MIR497
MIR1224
MIR365A
MIR124-3
MIR381
MIR450B
LINC00665
MIR382
CASC8
LINC01503
MIR1237
MIR1260B
NIFK-AS1
PCAT2
CASC19
CCAT1
FAS-AS1
LINC01093
MIR663B
MIR758
MROCKI
P2RX5-TAX1BP3
LINC01215
MIR3142HG
MIR365B
MIR4488
MIR4697
MIR6746
TRL-TAG1-1
ENSG00000271204
TRE-TTC3-1
ENSG00000277444
HLA-S
TRA-TGC7-1
MIR6763
TP53COR1
TRA-TGC5-1
ENSG00000274430
ENSG00000276784
OA985516
MYLK2
SELE
AGTR2
YWHAB
THBS1
RNF13
MT2A
SNX12
CD14
EPAS1
CYBB
LRP2
CSF2RA
GADD45B
PTK2B
RNU6-1
RNU6-2
RNU6-7
RNU6-8
RNU6-9
RNU6-1-001
RNU6-1-002
RNU6-1-003
RNU6-1-004
SMAD3
SMAD2
NOX1
TSLP
MAP3K1
TGFA
ADORA3
TNFRSF6B
CP
PPBP
ADA
BMPR2
MUC5AC
MIR30A
PTGS1
NPPA
CST3
SLC5A6
GPT
CCN1
HSPB1
PRDX2
BIRC5
LTF
INPP5D
EPRS1
OSM
HOXD13
MIR495
GSTP1
EGFR
HSP90AA1
GGT1
ATF4
HSPA1A
ITGAL
PTGER3
FTL
KRT17
KRT16
HAO1
IFITM3
MIR302C
HABP2
F2RL1
CCN4
JUN
CDH5
TJP1
EMSLR
IL16
PLG
TMPRSS2
LY96
EGF
MAPK3
CXCL5
SCNN1A
PXN
MMP14
TEK
STIM1
TLR9
ISM1
FGF10
CSF2
GRP
CD4
CD8A
H2AC18
MIR142
MIR199A1
MIR708
PLAUR
MALAT1
MIR16-1
SLX1A-SULT1A3
CUL1
RBX1
SKP1
KCNK2
AGT
SPARC
IGF1
CCR4
CXCL12
PDGFA
CCL22
CCL18
MIR423
BSG
TRIM21
CXCL11
CXCL3
MIAT
p38 alpha
