# Supplementary material for: Anemoside B4 targets RAGE to attenuate ferroptosis in sepsis-induced acute lung injury
Source: Front Pharmacol. 2025 Jul 31;16:1590797. doi: 10.3389/fphar.2025.1590797 (PMC12350364; doi:10.3389/fphar.2025.1590797)
Supplement: Supplementary file 3 [file Table1.xlsx]

## Sheet: 工作表1
SLC5A1
NR1H4
DNMT1
PTPN2
GALR3
GPBAR1
HSP90AA1
S1PR2
CA14
NR2F2
Nos2
PPO2
BCL2L1
STAT3
GLRA1
GLRA2
RORC
PTAFR
PSEN2 PSENEN NCSTN APH1A PSEN1 APH1B
TLR9
HSD11B2
HSD11B1
HTR2B
ADRA2A
ADRA2C
ADRA2B
DRD1
ADRA1D
HTR2A
HTR2C
ADRA1A
CYP2D6
HTR6
HTR1B
PPM1A
VDR
F2
FDFT1
MLNR
SLC2A1
ADCY1
CDC25B
GRB2
GLI1
ITGA2B ITGB3
CAPN1
SLC5A2
KCNH2
PTPA
OPRD1
PTPRA
EPHX2
OPRK1
HLA-A
CTSB
TACR2
LGALS4
LGALS3
LGALS8
TRPV4
TYMS
TOP1
IGF1R
SRC
PRKCD
PRKCQ
HDAC6
P2RY12
HDAC8
HDAC1
CCKBR
LTB4R
ATP1A1
REN
CA9
ABCB11
PTPRC
DRD2
DRD3
IKBKB
ITGB1 ITGA4
MMP13
MMP8
ITGAV ITGB3
PLG
CTSD
LCK
INSR
PDYN
PRKCE
PRKCH
PLA2G1B
FKBP1A
RRM1
CCKAR
ITGAV ITGB6
LIPC
LNPEP
LIPG
APP
MMP1
ECE1
CD22
DDOST
PRKCG
IMPDH1
IMPDH2
MAGI3
SLC28A2
LGALS9
TNF
IL1B
BECN1
CAT
IL6
SQSTM1
BAX
BCL2
CASP3
CASP9
CCL2
CHUK
ITPR1
MAPK1
MAPK3
MAPK8
NFKBIA
PLCG1
PTGS2
RELA
SMAD5-AS1
IL10
BDNF-AS
